# Supplementary material for: Bothrops jararacussu Venom Inactivated by High Hydrostatic Pressure Enhances the Immunogenicity Response in Horses and Triggers Unexpected Cross-Reactivity with Other Snake Venoms
Source: Toxins (Basel). 2025 Feb 13;17(2):88. doi: 10.3390/toxins17020088 (PMC11861346; doi:10.3390/toxins17020088)
Supplement: Supplementary file 1 [file toxins-17-00088-s001.zip]

Archive with 1 entries (1 files):
- toxins-3428805-supplementary.pdf
